# Supplementary material for: Protein sites with more coevolutionary connections tend to evolve slower, while more variable protein families acquire higher coevolutionary connections
Source: F1000Res. 2017 Jul 7;6:453. Originally published 2017 Apr 10. [Version 2] doi: 10.12688/f1000research.11251.2 (PMC5506539; doi:10.12688/f1000research.11251.2)
Supplement: Supplementary file 2 [file f1000research-6-13045-s0001.tgz › dfca5a8a-0d6d-4881-992a-970c0843e01d.txt]

CDD_family_ID	CDD_family_name	PDB_ID	UNIPROT_ID
cd00001	PTS_IIB_man	1BLE	P26380
cd00002	YbaK_deacylase	1DBX	P45202
cd00003	PNPsynthase	1HO4	P0A794
cd00004	Sortase	1IJA	Q9S446
cd00006	PTS_IIA_man	1PDO	P69797
cd00008	PIN_53EXO-like	1EXN	P06229
cd00009	AAA	1DO2	P0A6H5
cd00010	AAI_LTSS	1HSS	P01085
cd00013	ADF_gelsolin	1COF	Q03048
cd00015	ALBUMIN	1BKE	P02768
cd00016	alkPPc	1ELZ	P00634
cd00019	AP2Ec	1QUM	P0A6C1
cd00020	ARM	1IAL	P52293
cd00024	CHROMO	1AP0	P83917
cd00027	BRCT	1CDZ	P18887
cd00028	B_lectin	1MSA	P30617
cd00031	CA_like	1NCJ	P15116
cd00032	CASc	1CP3	P42574
cd00033	CCP	1CKL	P15529
cd00036	ChtBD3	1AIW	P07103
cd00038	CAP_ED	1RGS	P00514
cd00042	CY	1STF	P00784
cd00044	CysPc	1DF0	Q64537
cd00045	DED	1A1Z	Q13158
cd00046	DEXDc	1D9X	P56981
cd00052	EH	1QJT	P42567
cd00056	ENDO3c	1MUY	P17802
cd00064	FU	1IGR	P08069
cd00066	G-alpha	1AZT	P04896
cd00070	GLECT	1QKQ	Q05315
cd00071	GMPK	1GKY	P15454
cd00073	H15	1HST	P02259
cd00075	HATPase_c	1A4H	P02829
cd00079	HELICc	1D2M	Q56243
cd00080	H3TH_StructSpec-5'-nucleases	1B43	O93634
cd00084	HMG-box	1J5N	P11632
cd00085	HNHc	1BXI	P09883
cd00089	HR1	1CXZ	P61586
cd00090	HTH_ARSR	1SMT	P30340
cd00091	NUC	1QL0	P13717
cd00093	HTH_XRE	1LMB	P03034
cd00096	Ig	1BIH	P25033
cd00101	IlGF_like	1WQJ	P05019
cd00102	IPT	1A3Q	Q00653
cd00105	KH-I	1EC6	Q9UNW9
cd00108	KR	1NK1	P14210
cd00111	Trefoil	1PS2	P04155
cd00114	LIGANc	1DGS	Q9ZHI0
cd00115	LMWPc	1D1P	P40347
cd00119	LYZ1	1LMQ	P11941
cd00120	MADS	1MNM	P11746
cd00125	PLA2c	1BK9	P14418
cd00127	DSPc	1VHR	P51452
cd00128	PIN_FEN1_EXO1-like	1A76	Q58839
cd00130	PAS	3PYP	P16113
cd00134	PBPb	2LAO	P02911
cd00138	PLDc_SF	1BYS	Q46707
cd00140	beta_clamp	1UNN	Q47155
cd00142	PI3Kc_like	1E8X	O02697
cd00143	PP2Cc	1A6Q	P35813
cd00145	POLBc	1CLQ	Q38087
cd00148	PROF	1D1J	P35080
cd00152	PTX	1B09	P02741
cd00154	Rab	3RAB	P63012
cd00156	REC	1DCF	P49333
cd00157	Rho	1CEE	P60953
cd00159	RhoGAP	1AM4	P60953
cd00161	RICIN	1XYF	Q7SI98
cd00162	RING	1FBV	P43403
cd00164	S1_like	1SRO	P05055
cd00165	S4	1DM9	P0ACG8
cd00168	SCP	1CFE	P04284
cd00171	Sec7	1PBV	Q99418
cd00172	SERPIN	1OVA	P01012
cd00173	SH2	1AYA	P35235
cd00175	SNc	2SNS	P00644
cd00176	SPEC	1QUU	P35609
cd00180	PKc	1JNK	P53779
cd00182	TBOX	1XBR	P24781
cd00184	TNF	1A8M	P01375
cd00185	TNFR	1D0G	P50591
cd00186	TOP1Ac	1CY7	P06612
cd00188	TOPRIM	1DD9	P0ABS5
cd00189	TPR	1A17	P53041
cd00201	WW	1F8A	Q13526
cd00202	ZnF_GATA	2GAT	P17678
cd00205	rhv_like	1VBB	P03302
cd00206	snake_toxin	1NEA	P01426
cd00208	LbetaH	3TDT	P56220
cd00209	DHFR	2CD2	P16184
cd00211	PTS_IIA_fru	1A6J	P69829
cd00212	PTS_IIB_glc	1IBA	P69786
cd00213	S-100	1MR8	P05109
cd00214	Calpain_III	1KFU	P04632
cd00215	PTS_IIA_lac	1E2A	P23532
cd00223	TOPRIM_TopoIIB_SPO	1D3Y	Q57815
cd00229	SGNH_hydrolase	1ESC	P22266
cd00232	HemeO	1J77	Q9RGD9
cd00237	p23	1EJF	Q15185
cd00254	LT_GEWL	154L	P00718
cd00260	Sialidase	1EUS	Q02834
cd00261	AAI_SS	1BEA	P01088
cd00264	BPI	1BP1	P17213
cd00265	MADS_MEF2_like	1EGW	Q02078
cd00266	MADS_SRF_like	1HBX	P11831
cd00267	ABC_ATPase	1G29	Q9YGA6
cd00268	DEADc	1QDE	P10081
cd00269	DEXHc	1D9Z	P56981
cd00272	Chemokine_CC	1CM9	Q98157
cd00286	Tubulin_FtsZ	1FFX	P02554
cd00287	ribokinase_pfkB_like	1BX4	P55263
cd00291	SirA_YedF_YeeD	1DCJ	P0A890
cd00296	SIR2	1J8F	Q8IXJ6
cd00298	ACD_sHsps_p23-like	1GME	Q41560
cd00299	GST_C_family	1EEM	P78417
cd00300	LDH_like	1A5Z	P16115
cd00304	RT_like	1QAJ	P03355
cd00305	Cu-Zn_Superoxide_Dismutase	1YAZ	P00445
cd00309	chaperonin_type_I_II	1AON	P0A6F5
cd00311	TIM	1TRE	P0A858
cd00314	plant_peroxidase_like	1FHF	O22443
cd00315	Cyt_C5_DNA_methylase	1DCT	P20589
cd00316	Oxidoreductase_nitrogenase	2AFK	P07329
cd00317	cyclophilin	1RMH	P62937
cd00318	Phosphoglycerate_kinase	1QPG	P00560
cd00320	cpn10	1G31	P17313
cd00321	SO_family_Moco	1SOX	P07850
cd00325	chitinase_glyco_hydro_19	2BAA	P23951
cd00326	alpha_CA	1ZNC	P22748
cd00329	TopoII_MutL_Trans	1EI1	P0AES6
cd00331	IGPS	1PII	P00909
cd00332	PAL-HAL	1GK2	P21310
cd00333	MIP	1FX8	P0AER0
cd00336	Ribosomal_L22	1JJ2	P20276
cd00338	Ser_Recombinase	1GDT	P03012
cd00342	gram_neg_porins	1OSM	Q48473
cd00347	Flavin_utilizing_monoxygenases	1BRL	P07739
cd00351	TS_Pyrimidine_HMase	1NJE	P00469
cd00352	Gn_AT_II	1ECC	P0AG16
cd00353	Ribosomal_S15p_S13e	1A32	P05766
cd00354	FBPase	1FTA	P09467
cd00355	Ribosomal_L30_like	1S1I	P04449
cd00367	PTS-HPr_like	1PTF	P07515
cd00374	RNase_T2	1IOO	Q7SID5
cd00381	IMPDH	1ZFJ	P0C0H6
cd00385	Isoprenoid_Biosyn_C1	5EAT	Q40577
cd00386	Heme_Cu_Oxidase_III_like	2OCC	P00423
cd00392	Ribosomal_L13	1S72	P20276
cd00395	Tyr_Trp_RS_core	4TS1	P00952
cd00397	DNA_BRE_C	2CRX	P06956
cd00400	Voltage_gated_ClC	1KPL	Q8ZRP8
cd00405	PRAI	1DL3	Q56320
cd00407	Urease_beta	4UBP	P41021
cd00408	DHDPS-like	1DHP	P0A6L2
cd00412	pyrophosphatase	1I6T	P0A7A9
cd00413	Glyco_hydrolase_16	1GBG	P27051
cd00418	GlxRS_core	1EUQ	P00962
cd00419	Ferrochelatase_C	1HRK	P22830
cd00421	intradiol_dioxygenase	1DMH	P07773
cd00423	Pterin_binding	1AJ0	P0AC13
cd00429	RPE	1RPX	Q43843
cd00430	PLPDE_III_AR	1L6G	P10724
cd00431	cysteine_hydrolases	1YAC	P21367
cd00433	Peptidase_M17	1LAM	P00727
cd00446	GrpE	1DKG	P09372
cd00447	NusB_Sun	1EYV	P95020
cd00448	YjgF_YER057c_UK114_family	1JD1	P40037
cd00449	PLPDE_IV	1EKF	O15382
cd00452	KDPG_aldolase	1EUA	P0A955
cd00457	PEBP	1FUX	P77368
cd00462	PTH	2PTH	P0A7D1
cd00476	SAICAR_synt	1OBG	P27616
cd00477	FTHFS	1FPM	P21164
cd00480	malate_synt	1D8C	P37330
cd00481	Ribosomal_L19e	1JJ2	P20276
cd00483	HPPK	1EQM	P26281
cd00484	PEPCK_ATP	1K3C	P22259
cd00487	Pep_deformylase	1G27	P0A6K3
cd00488	PCD_DCoH	1DCP	P61459
cd00493	FabA_FabZ	1MKA	P0A6Q3
cd00496	PheRS_alpha_core	1EIY	Q5SGX1
cd00497	PseudoU_synth_TruA_like	1DJ0	P07649
cd00498	Hsp33	1I7F	P0A6Y5
cd00501	Peptidase_C15	1A2Z	O07883
cd00502	DHQase_I	1QFE	P24670
cd00515	HAM1	2MJP	Q57679
cd00516	PRTase_typeII	1QPO	O06594
cd00517	ATPS	1JEE	P08536
cd00524	SORL	1DQI	P82385
cd00525	AE_Prim_S_like	1V34	O57934
cd00528	MoaC	1EKR	P0A738
cd00531	NTF2_like	1E3V	P07445
cd00534	DHNA_DHNTPE	1B9L	P0AC19
cd00537	MTHFR	1B5T	P0AEZ1
cd00538	PA	1Z8L	Q04609
cd00541	OMPLA	1FW2	P0A921
cd00542	Ntn_PVA	2BJG	P54965
cd00544	CobU	1C9K	Q05599
cd00552	RaiA	1IMU	P71346
cd00554	MECDP_synthase	1JN1	P44815
cd00555	Maf	1EXC	Q02169
cd00556	Thioesterase_II	1C8U	P0AGG2
cd00560	PanC	1IHO	P31663
cd00561	CobA_CobO_BtuR	1G64	P31570
cd00562	NifX_NifB	1EO1	O27243
cd00565	ThiS	1F0Z	O32583
cd00567	ACAD	1EGE	P11310
cd00568	TPP_enzymes	1BFD	P20906
cd00570	GST_N_family	1BYE	P12653
cd00571	UreE	1EAR	P50049
cd00577	PCNA	1AXC	P12004
cd00578	L-fuc_L-ara-isomerases	1FUI	P69922
cd00580	CHMI	1OTG	Q05354
cd00584	Prefoldin_alpha	1FXK	O27646
cd00585	Peptidase_C1B	1GCB	Q01532
cd00586	4HBT	1LO7	P56653
cd00591	HU_IHF	1IHF	P0A6X7
cd00592	HTH_MerR-like	1JBG	P71039
cd00593	RIBOc	1JFZ	O67082
cd00594	KU	1JEY	P12956
cd00600	Sm_like	1N9R	P54999
cd00608	GalT	1HXQ	P09148
cd00618	PLA2_like	1POC	P00630
cd00635	PLPDE_III_YBL036c_like	1B54	P38197
cd00636	TroA-like	1TOA	P96116
cd00641	GTP_cyclohydro2	2BZ0	P0A7I7
cd00651	TFold	1IS8	P70552
cd00657	Ferritin_like	1LKO	P24931
cd00668	Ile_Leu_Val_MetRS_core	1A8H	P23395
cd00671	ArgRS_core	1F7U	Q05506
cd00672	CysRS_core	1LI7	P21888
cd00680	RHO_alpha_C	1EG9	P0A112
cd00683	Trans_IPPS_HH	1EZF	P37268
cd00684	Terpene_cyclase_plant_C1	1N1B	O81192
cd00685	Trans_IPPS_HT	1FPS	P08836
cd00688	ISOPREN_C2_like	1SQC	P33247
cd00693	secretory_peroxidase	1PA2	Q42578
cd00707	Pancreat_lipase_like	1BU8	P54318
cd00712	AsnB	1CT9	P22106
cd00715	GPATase_N	1AO0	P00497
cd00717	URO-D	1URO	P06132
cd00730	rubredoxin	2RDV	P15412
cd00741	Lipase	1TIA	P61870
cd00751	thiolase	1QFL	P07097
cd00754	MoaD	1FM0	P30748
cd00756	MoaE	1NVJ	P30749
cd00757	ThiF_MoeB_HesA_family	1JWB	P30748
cd00769	PheRS_beta_core	1JJC	Q5SGX1
cd00770	SerRS_core	1SES	P34945
cd00773	HisRS-like_core	1KMM	P60906
cd00775	LysRS_core	1BBU	P0A8N3
cd00776	AsxRS_core	1B8A	Q52428
cd00777	AspRS_core	1IL2	P21889
cd00778	ProRS_core_arch_euk	1H4S	Q5SM28
cd00780	NTF2	1A2K	P62825
cd00782	MutL_Trans	1B63	P23367
cd00788	KU70	1JEQ	P12956
cd00798	INT_XerDC	1A0P	P0A8P8
cd00802	class_I_aaRS_core	1H3E	P83453
cd00805	TyrRS_core	1JIJ	A6QHR2
cd00806	TrpRS_core	1I6M	P00953
cd00807	GlnRS_core	1EUQ	P00962
cd00808	GluRS_core	1G59	P27000
cd00812	LeuRS_core	1H3N	Q7SIE4
cd00814	MetRS_core	1F4L	P00959
cd00817	ValRS_core	1GAX	P96142
cd00818	IleRS_core	1FFY	P41972
cd00819	PEPCK_GTP	1KHG	P35558
cd00822	TopoII_Trans_DNA_gyrase	1KIJ	Q9LCX5
cd00827	init_cond_enzymes	1EBL	P0A6R0
cd00830	KAS_III	1HNJ	P0A6R0
cd00831	CHS_like	1QLV	P48391
cd00834	KAS_I_II	1DD8	P0A953
cd00851	MTH1175	1O13	Q9X2D6
cd00854	NagA	1O12	Q9WZS1
cd00859	HisRS_anticodon	1QE0	P60911
cd00860	ThrRS_anticodon	1QF6	P0A8M3
cd00864	PI3Ka	1E8Z	P48736
cd00867	Trans_IPPS	1UBX	P08836
cd00868	Terpene_cyclase_C1	1DGP	Q03471
cd00876	Ras	1HE8	P48736
cd00878	Arf_Arl	1MR3	P19146
cd00879	Sar1	1M2O	P15303
cd00880	Era_like	1LNZ	P20964
cd00882	Ras_like_GTPase	1LB1	P61586
cd00883	beta_CA_cladeA	1DDZ	Q43060
cd00886	MogA_MoaB	1DI6	P0AF03
cd00887	MoeA	1G8L	P12281
cd00904	Ferritin	1EUM	P0A998
cd00913	PCD_DCoH_subfamily_a	1USO	Q5SHC7
cd00914	PCD_DCoH_subfamily_b	1F93	P61459
cd00922	Cyt_c_Oxidase_IV	1OCO	P00423
cd00936	WEPRS_RNA	1R1B	Q7SIA2
cd00945	Aldolase_Class_I	1JCJ	P0A6L0
cd00947	TBP_aldolase_IIB	1GVF	P0AB74
cd00948	FBP_aldolase_I_a	4ALD	P04075
cd00950	DHDPS	1O5K	Q9X1K9
cd00956	Transaldolase_FSA	1L6W	P78055
cd00958	DhnA	1OJX	P58315
cd00959	DeoC	1J2W	Q5SJ28
cd00985	Maf_Ham1	1K7K	P52061
cd00988	PDZ_CTP_protease	1FC7	O04073
cd01011	nicotinamidase	1IM5	O58727
cd01012	YcaC_related	1YAC	P21367
cd01025	TOPRIM_recR	1VDD	Q9ZNA2
cd01028	TOPRIM_TopoIA	1I7D	P14294
cd01029	TOPRIM_primases	1DDE	P0ABS5
cd01031	EriC	1KPK	P37019
cd01037	Restriction_endonuclease_like	1CW0	P09184
cd01041	Rubrerythrin	1B71	P24931
cd01043	DPS	1JI4	P43313
cd01049	RNRR2	1KGN	O69274
cd01055	Nonheme_Ferritin	1KRQ	Q46106
cd01056	Euk_Ferritin	1IES	P02791
cd01058	AAMH_B	1MTY	P22869
cd01061	RNase_T2_euk	1DIX	P80022
cd01066	APP_MetAP	1JAW	P15034
cd01083	GAG_Lyase	1F1S	Q53591
cd01086	MetAP1	1MAT	P0AE18
cd01087	Prolidase	1JAW	P15034
cd01088	MetAP2	1B6A	P50579
cd01092	APP-like	1PV9	P81535
cd01094	Alkanesulfonate_monoxygenase	1M41	P80645
cd01097	Tetrahydromethanopterin_reductase	1F07	Q50744
cd01106	HTH_TipAL-Mta	1JBG	P71039
cd01107	HTH_BmrR	1EXI	P39075
cd01108	HTH_CueR	1Q05	P0A9G4
cd01132	F1_ATPase_alpha	1E1Q	P19483
cd01133	F1-ATPase_beta	1FX0	P06450
cd01144	BtuF	1N2Z	P37028
cd01146	FhuD	1EFD	P07822
cd01166	KdgK	1V1A	Q53W83
cd01168	adenosine_kinase	1DGM	Q9TVW2
cd01169	HMPP_kinase	1UB0	Q7SIA0
cd01170	THZ_kinase	1ESQ	P39593
cd01171	YXKO-related	1KYH	P94368
cd01173	pyridoxal_pyridoxamine_kinase	1RFU	P82197
cd01174	ribokinase	1RK2	P0A9J6
cd01182	INT_REC_C	1FLO	P03870
cd01275	FHIT	1EMS	O76463
cd01276	PKCI_related	4RHN	P80912
cd01283	cytidine_deaminase	1JTK	P19079
cd01288	FabZ	1U1Z	Q9HXY7
cd01291	PseudoU_synth	1DJ0	P07649
cd01292	metallo-dependent_hydrolases	1K6W	P25524
cd01293	Bact_CD	1K70	P25524
cd01298	ATZ_TRZ_like	1P1M	Q9X034
cd01301	rDP_like	1ITU	P16444
cd01314	D-HYD	1K1D	Q45515
cd01320	ADA	2ADA	P03958
cd01336	MDH_cytoplasmic_cytosolic	5MDH	P11708
cd01337	MDH_glyoxysomal_mitochondrial	1EMD	P61889
cd01342	Translation_Factor_II_like	1KK3	Q9V1G0
cd01343	PL1_Passenger_AT	1DAB	P14283
cd01347	ligand_gated_channel	1FEP	P05825
cd01357	Aspartase	1JSW	P0AC38
cd01359	Argininosuccinate_lyase	1K7W	P24058
cd01360	Adenylsuccinate_lyase_1	1C3U	Q9X0I0
cd01362	Fumarase_classII	1FUO	P05042
cd01377	MYSc_type_II	2MYS	P02604
cd01390	HMGB-UBF_HMG-box	1HME	P63159
cd01393	recA_like	1G18	P0A5U4
cd01398	RPI_A	1LK7	O50083
cd01400	6PGL	1PBT	Q9X0N8
cd01407	SIR2-fam	1ICI	O28597
cd01412	SIRT5_Af1_CobB	1S5P	P75960
cd01415	SAICAR_synt_PurC	1KUT	Q9X0X0
cd01420	MoaC_PE	1EKR	P0A738
cd01421	IMPCH	1G8M	P31335
cd01424	MGS_CPS_II	1CE8	P0A6F1
cd01428	ADK	3AKY	P07170
cd01434	EFG_mtEFG1_IV	1DAR	Q5SHN5
cd01444	GlpE_ST	1GMX	P0A6V5
cd01448	TST_Repeat_1	1DP2	P00586
cd01449	TST_Repeat_2	1ORB	P00586
cd01468	trunk_domain	1M2V	P15303
cd01483	E1_enzyme_family	1JW9	P30748
cd01514	Elongation_Factor_C	1ZM9	P11439
cd01517	PAP_phosphatase	1QGX	P32179
cd01555	UdpNAET	1UAE	P0A749
cd01556	EPSP_synthase	1G6S	P0A6D3
cd01557	BCAT_beta_family	1I1L	P0AB80
cd01558	D-AAT_like	3DAA	P19938
cd01568	QPRTase_NadC	1O4U	Q9X1X8
cd01572	QPRTase	1QPN	O06594
cd01594	Lyase_I_like	1T6P	P11544
cd01595	Adenylsuccinate_lyase_like	1DOF	Q8ZY28
cd01597	pCLME	1Q5N	Q59092
cd01610	PAP2_like	1D2T	Q9S1A6
cd01611	GABARAP	1GNU	O95166
cd01637	IMPase_like	1DK4	Q57573
cd01639	IMPase	2HHM	P29218
cd01653	GATase1	1OX4	P33734
cd01657	Ribosomal_L7_archeal_euk	1S1I	P04449
cd01662	Ubiquinol_Oxidase_I	1FFT	P0ABJ1
cd01665	Cyt_c_Oxidase_III	1M56	P84153
cd01667	TGS_ThrRS_N	1NYR	Q8NW68
cd01672	TMPK	1G3U	O05891
cd01675	RNR_III	1HK8	P07071
cd01677	PFL2_DhaB_BssA	1R9E	Q8GEZ8
cd01679	RNR_I	4R1R	P69924
cd01681	aeEF2_snRNP_like_IV	1ZM9	P11439
cd01702	PolY_Pol_eta	1JIH	Q04049
cd01713	PAPS_reductase	1SUR	P17854
cd01714	ETF_beta	1EFP	P38975
cd01715	ETF_alpha	1O94	P16099
cd01717	Sm_B	1D3B	P62318
cd01734	YlxS_C	1IB8	Q97S61
cd01740	GATase1_FGAR_AT	1T3T	P74881
cd01741	GATase1_1	1O1Y	Q9X0P2
cd01742	GATase1_GMP_Synthase	1GPM	P04079
cd01743	GATase1_Anthranilate_Synthase	1I7Q	P00900
cd01744	GATase1_CPSase	1JDB	P0A6F1
cd01746	GATase1_CTP_Synthase	1S1M	P0A7E5
cd01748	GATase1_IGP_Synthase	1K9V	Q9X0C8
cd01749	GATase1_PB	1R9G	P37528
cd01751	PLAT_LH2	1YGE	P08170
cd01755	PLAT_lipase	1RP1	P06857
cd01821	Rhamnogalacturan_acetylesterase_like	1DEO	Q00017
cd01822	Lysophospholipase_L1_like	1IVN	P0ADA1
cd01823	SEST_like	1ESE	P22266
cd01838	Isoamyl_acetate_hydrolase_like	1YZF	Q839J6
cd01851	GBP	1F5N	P32455
cd01856	YlqF	1PUJ	O31743
cd01860	Rab5_related	1N6H	P20339
cd01861	Rab6	1D5C	Q26000
cd01862	Rab7	1KY2	P32939
cd01867	Rab8_Rab10_Rab13_like	1G17	P07560
cd01868	Rab11_like	1OIW	P62491
cd01869	Rab1_Ypt1	1UKV	P39958
cd01876	YihA_EngB	1PUI	P0A6P7
cd01883	EF1_alpha	1IJE	P32471
cd01884	EF_Tu	1TUI	Q01698
cd01885	EF2	1N0V	P32324
cd01886	EF-G	2EFG	Q5SHN5
cd01887	IF2_eIF5B	1G7T	O26359
cd01888	eIF2_gamma	1S0U	Q58657
cd01894	EngA1	1MKY	Q9X1F8
cd01895	EngA2	1MKY	Q9X1F8
cd01898	Obg	1UDX	Q5SHE9
cd01900	YchF	1JAL	P44681
cd01906	proteasome_protease_HslV	1J2Q	O29760
cd01908	YafJ	1TE5	Q9I437
cd01912	proteasome_beta	1IRU	Q32KL2
cd01913	protease_HslV	1NED	P0A7B8
cd01918	HprK_C	1KO7	Q9S1H5
cd01926	cyclophilin_ABH_like	1M63	P63098
cd01935	Ntn_CGH_like	3PVA	P12256
cd01936	Ntn_CA	1KEH	Q9L5D6
cd01949	GGDEF	1W25	B8GZM2
cd01959	nsLTP2	1N89	P82900
cd01960	nsLTP1	1MZM	P19656
cd01965	Nitrogenase_MoFe_beta_like	1G20	P07329
cd01967	Nitrogenase_MoFe_alpha_like	1QH8	P00466
cd01983	Fer4_NifH	1NIP	P00459
cd01986	Alpha_ANH_like	1KH3	P59846
cd01991	Asn_Synthase_B_C	1MC1	P0DJQ7
cd01997	GMP_synthase_C	1GPM	P04079
cd01999	Argininosuccinate_Synthase	1KP3	P0A6E4
cd02000	TPP_E1_PDC_ADC_BCADC	1DTW	P21953
cd02002	TPP_BFDC	1MCZ	P20906
cd02004	TPP_BZL_OCoD_HPCL	2C31	P40149
cd02005	TPP_PDC_IPDC	1PVD	P06169
cd02012	TPP_TK	1QGD	P27302
cd02014	TPP_POX	1POW	P37063
cd02015	TPP_AHAS	1JSC	P07342
cd02019	NK	1OE0	Q9XZT6
cd02020	CMPK	1Q3T	Q97PK6
cd02021	GntK	1KOF	P46859
cd02022	DPCK	1N3B	P0A6I9
cd02023	UMPK	1UJ2	Q9BZX2
cd02027	APSK	1M7H	Q12657
cd02035	ArsA	1IHU	P08690
cd02036	MinD	1ION	O58346
cd02039	cytidylyltransferase_like	1VLH	Q9WZK0
cd02040	NifH	1CP2	P00456
cd02042	ParA	2BEJ	Q72H90
cd02071	MM_CoA_mut_B12_BD	4REQ	P11653
cd02106	Band_7	1WIN	Q60634
cd02110	SO_family_Moco_dimer	1OGP	Q9S850
cd02116	ACT	1PHZ	P04176
cd02117	NifH_like	1FP6	P00459
cd02121	PA_GCPII_like	2C6C	Q04609
cd02133	PA_C5a_like	1XF1	P15926
cd02137	Nitroreductase_1	2B67	Q97S03
cd02146	NfsA_FRP	1BKJ	Q56691
cd02149	NfsB_like_nitroreductase	1DS7	P38489
cd02152	OAT	1VZ8	P0DJQ5
cd02153	tRNA_bindingDomain	1NTG	P54577
cd02156	nt_trans	1B6T	P0A6I6
cd02163	PPAT	1QJC	P0A6I6
cd02165	NMNAT	1NUP	Q96T66
cd02185	AroH	1DBF	P19080
cd02186	alpha_tubulin	1FFX	P02554
cd02191	FtsZ	1FSZ	Q57816
cd02193	PurL	1VK3	Q9X0X3
cd02194	ThiL	1VQV	O67883
cd02196	PurM	1CLI	P08178
cd02198	YjgH_like	1PF5	P39332
cd02203	PurL_repeat1	1T3T	P74881
cd02204	PurL_repeat2	1T3T	P74881
cd02205	CBS_pair	1YAV	O31698
cd02248	Peptidase_C1A	1POP	P00784
cd02253	DmpA	1B65	Q59632
cd02412	30S_S3_KH	1VOZ	P80381
cd02553	PseudoU_synth_RsuA	1KSL	P0AA43
cd02570	PseudoU_synth_EcTruA	1DJ0	P07649
cd02573	PseudoU_synth_EcTruB	1K8W	P60340
cd02575	PseudoU_synth_EcTruD	1SB7	Q57261
cd02619	Peptidase_C1	1JQP	P80067
cd02620	Peptidase_C1A_CathepsinB	1GMY	P07858
cd02651	nuc_hydro_IU_UC_XIUA	2MAS	Q27546
cd02688	E_set	1JI1	Q60053
cd02751	MopB_DMSOR-like	1EU1	Q57366
cd02754	MopB_Nitrate-R-NapA-like	2NAP	P81186
cd02791	MopB_CT_Nitrate-R-NapA-like	1OGY	Q53176
cd02796	tRNA_bind_bactPheRS	1B70	P27002
cd02798	tRNA_bind_CsaA	1GD7	Q9AQH8
cd02799	tRNA_bind_EMAP-II_like	1FL0	Q12904
cd02800	tRNA_bind_EcMetRS_like	1PYB	O66738
cd02801	DUS_like_FMN	1VHN	Q9WXV1
cd02803	OYE_like_FMN_family	1PS9	P42593
cd02809	alpha_hydroxyacid_oxid_FMN	1HUV	P05414
cd02811	IDI-2_FMN	1P0N	P50740
cd02812	PcrB_like	1VIZ	O34790
cd02846	PAZ_argonaute_like	1T2S	Q9VUQ5
cd02852	Isoamylase_N_term	1BF2	P10342
cd02853	E_set_MTHase_like_N	1EH9	Q55088
cd02857	E_set_CDase_PDE_N	1J0J	P38940
cd02883	Nudix_Hydrolase	1F3Y	O04841
cd02885	IPP_Isomerase	1Q54	Q46822
cd02889	SQCY	1W6J	P48449
cd02890	PTase	1KZP	Q02293
cd02892	SQCY_1	1W6K	P48449
cd02893	FTase	1FT2	Q02293
cd02895	GGTase-I	1S64	P53610
cd02901	Macro_Poa1p_like	2AFC	Q8A8B0
cd02908	Macro_Appr_pase_like	1SPV	P0A8D6
cd02922	FCB2_FMN	1FCB	P00175
cd02932	OYE_YqiM_FMN	1Z48	P54550
cd02933	OYE_like_FMN	1OYB	Q02899
cd02953	DsbDgamma	1UC7	P58162
cd02961	PDI_a_family	1MEK	P07237
cd02964	TryX_like_family	1O73	O77404
cd02966	TlpA_like_family	1JFU	P43221
cd02968	SCO	1ON4	P54178
cd02972	DsbA_family	1DSB	P0AEG4
cd02973	TRX_GRX_like	1FO5	Q57755
cd02974	AhpF_NTD_N	1HYU	P19480
cd02976	NrdH	1H75	P0AC65
cd02977	ArsC_family	1J9B	P08692
cd02978	KaiB_like	1T4Z	Q06904
cd02979	PHOX_C	1FOH	P15245
cd02980	TRX_Fd_family	1M2A	O66511
cd02982	PDI_b'_family	1A8Y	P07221
cd03013	PRX5_like	1OC3	P30044
cd03014	PRX_Atyp2cys	1PSQ	P0C2J8
cd03016	PRX_1cys	1PRX	P30041
cd03019	DsbA_DsbA	1A2J	P0AEG4
cd03020	DsbA_DsbC_DsbG	1EEJ	P0AEG6
cd03028	GRX_PICOT_like	1WIK	Q9CQM9
cd03030	GRX_SH3BGR	1T1V	Q91VW3
cd03034	ArsC_ArsC	1JZW	P08692
cd03035	ArsC_Yffb	1RW1	Q9HXX5
cd03042	GST_N_Zeta	1E6B	Q9ZVQ3
cd03044	GST_N_EF1Bgamma	1NHY	P29547
cd03045	GST_N_Delta_Epsilon	1V2A	Q9BHB0
cd03057	GST_N_Beta	1F2E	O33705
cd03108	AdSS	1DJ2	Q96529
cd03112	CobW_like	1NIJ	P24203
cd03113	CTGs	1VCO	Q5SIA8
cd03116	MobB	1P9N	P32125
cd03124	alpha_CA_prokaryotic_like	1KOP	Q50940
cd03128	GAT_1	1FYE	P36936
cd03129	GAT1_Peptidase_E_like	1FYE	P36936
cd03132	GATase1_catalase	1GGE	P21179
cd03134	GATase1_PfpI_like	1G2I	O59413
cd03135	GATase1_DJ-1	1SOA	Q99497
cd03141	GATase1_Hsp31_like	1ONS	P31658
cd03143	A4_beta-galactosidase_middle_domain	1KWK	O69315
cd03146	GAT1_Peptidase_E	1FYE	P36936
cd03177	GST_C_Delta_Epsilon	1PN9	Q93113
cd03178	GST_C_Ure2p_like	1G6Y	P23202
cd03181	GST_C_EF1Bgamma_like	1NHY	P29547
cd03183	GST_C_Theta	3LJR	P0CG30
cd03184	GST_C_Omega	1EEM	P78417
cd03185	GST_C_Tau	1OYJ	A2XMN2
cd03187	GST_C_Phi	1AW9	Q9ZP62
cd03188	GST_C_Beta	1A0F	P0A9D2
cd03191	GST_C_Zeta	1FW1	O43708
cd03198	GST_C_CLIC	1RK4	O00299
cd03209	GST_C_Mu	1XWK	P09488
cd03217	ABC_FeS_Assembly	2D2F	Q5SH92
cd03219	ABC_Mj1267_LivG_branched	1G6H	Q58663
cd03224	ABC_TM1139_LivF_branched	1JI0	Q9X0M3
cd03229	ABC_Class3	1B0U	P02915
cd03230	ABC_DR_subfamily_A	1VPL	Q9WZ14
cd03255	ABC_MJ0796_Lo1CDE_FtsE	1F3O	Q58206
cd03259	ABC_Carb_Solutes_like	1OXV	Q97UY8
cd03262	ABC_HisP_GlnQ_permeases	1B0U	P02915
cd03275	ABC_SMC1_euk	1W1W	Q12158
cd03278	ABC_SMC_barmotin	1E69	Q9X0R4
cd03312	CIMS_N_terminal_like	1XPG	Q9X112
cd03313	enolase	1ONE	P00924
cd03316	MR_like	1RVK	Q7CSI0
cd03319	L-Ala-DL-Glu_epimerase	1TKK	O34508
cd03320	OSBS	1FHV	P29208
cd03333	chaperonin_like	1A6D	P48424
cd03343	cpn60	1A6E	P48424
cd03344	GroEL	1IOK	Q9Z462
cd03362	TOPRIM_TopoIA_TopoIII	1I7D	P14294
cd03363	TOPRIM_TopoIA_TopoI	1CY4	P06612
cd03364	TOPRIM_DnaG_primases	2AU3	O67465
cd03367	Ribosomal_S23	1S1H	P0CX51
cd03377	TPP_PFOR_PNO	2PDA	P94692
cd03378	beta_CA_cladeC	2A5V	O53573
cd03379	beta_CA_cladeD	1G5C	Q50565
cd03397	PAP2_acid_phosphatase	1D2T	Q9S1A6
cd03399	Band_7_flotillin	1WIN	Q60634
cd03413	CbiK_C	1QGO	Q05592
cd03416	CbiX_SirB_N	1TJN	O29537
cd03418	GRX_GRXb_1_3_like	1FOV	P0AC62
cd03424	ADPRase_NUDT5	1G9Q	Q93K97
cd03425	MutT_pyrophosphohydrolase	1PPX	P08337
cd03426	CoAse	1NQZ	Q9RV46
cd03427	MTH1	1IRY	P36639
cd03428	Ap4A_hydrolase_human_like	1XSC	P50583
cd03431	DNA_Glycosylase_C	1X51	Q9UIF7
cd03440	hot_dog	1Q6W	O28346
cd03441	R_hydratase_like	1IQ6	O32472
cd03443	PaaI_thioesterase	1PSU	P76084
cd03444	Thioesterase_II_repeat1	1C8U	P0AGG2
cd03445	Thioesterase_II_repeat2	1TBU	P41903
cd03448	HDE_HSD	1PN2	P22414
cd03449	R_hydratase	1IQ6	O32472
cd03451	FkbR2	2BI0	P96398
cd03458	Catechol_intradiol_dioxygenases	1TMX	Q5PXQ6
cd03461	1,2-HQD	1TMX	Q5PXQ6
cd03463	3,4-PCD_alpha	3PCG	P00436
cd03465	URO-D_like	1URO	P06132
cd03467	Rieske	1EZV	P08067
cd03469	Rieske_RO_Alpha_N	1UUW	P0A112
cd03470	Rieske_cytochrome_bc1	1ZRT	P0CY47
cd03481	TopoIIA_Trans_ScTopoIIA	1QZR	P06786
cd03482	MutL_Trans_MutL	1B63	P23367
cd03484	MutL_Trans_hPMS_2_like	1EA6	P54278
cd03494	SQR_TypeC_SdhD	1NEK	P69054
cd03499	SQR_TypeC_SdhC	1ZP0	Q007T0
cd03527	RuBisCO_small	1BXN	P0C2C2
cd03528	Rieske_RO_ferredoxin	1VCK	Q8GI16
cd03561	VHS	1ELK	O60784
cd03562	CID	1SZA	P39081
cd03564	ANTH_AP180_CALM	1HFA	O55012
cd03571	ENTH_epsin	1H0A	O88339
cd03586	PolY_Pol_IV_kappa	1JX4	Q97W02
cd03587	SOCS	2C9W	Q15370
cd03671	Ap4A_hydrolase_plant_like	1JKN	O04841
cd03673	Ap6A_hydrolase	1VC9	Q75UV1
cd03675	Nudix_Hydrolase_2	2B0V	Q82XR9
cd03677	MM_CoA_mutase_beta	7REQ	P11653
cd03688	eIF2_gamma_II	2AHO	Q980A5
cd03692	mtIF2_IVc	2CRV	Q91YJ5
cd03693	EF1_alpha_II	1F60	P32471
cd03696	selB_II	3WND	Q8PXB3
cd03697	EFTU_II	1MJ1	Q01698
cd03698	eRF3_II_like	1R5O	O74718
cd03700	eEF2_snRNP_like_II	1N0V	P32324
cd03701	IF2_IF5B_II	1G7S	O26359
cd03703	aeIF5B_II	1G7S	O26359
cd03707	EFTU_III	1EXM	P60338
cd03717	SOCS_SOCS_like	2C9W	Q15370
cd03747	Ntn_PGA_like	1AJQ	P06875
cd03754	proteasome_alpha_type_6	1IRU	Q32KL2
cd03758	proteasome_beta_type_2	1IRU	Q32KL2
cd03759	proteasome_beta_type_3	1IRU	Q32KL2
cd03760	proteasome_beta_type_4	1IRU	Q32KL2
cd03761	proteasome_beta_type_5	1Z7Q	Q9U8G2
cd03762	proteasome_beta_type_6	1IRU	Q32KL2
cd03763	proteasome_beta_type_7	1IRU	Q32KL2
cd03768	SR_ResInv	1ZR4	P03012
cd04087	PTPA	2G62	Q15257
cd04088	EFG_mtEFG_II	1WDT	Q5SI76
cd04089	eRF3_II	1R5O	O74718
cd04094	selB_III	4ACB	Q8J307
cd04096	eEF2_snRNP_like_C	1ZM9	P11439
cd04105	SR_beta	1NRJ	P36057
cd04166	CysN_ATPS	1ZUN	Q87WW1
cd04170	EF-G_bact	1WDT	Q5SI76
cd04234	AAK_AK	2CDQ	Q9LYU8
cd04235	AAK_CK	1E19	P95474
cd04238	AAK_NAGK-like	1GS5	P0A6C8
cd04242	AAK_G5K_ProB	2AKO	Q9PJ29
cd04243	AAK_AK-HSDH-like	2J0W	P08660
cd04250	AAK_NAGK-C	2BUF	Q9HTN2
cd04254	AAK_UMPK-PyrH-Ec	2BNE	P0A7E9
cd04269	ZnMc_adamalysin_II_like	1BUD	Q9PW35
cd04277	ZnMc_serralysin_like	1KAP	Q03023
cd04280	ZnMc_astacin_like	1IAB	P07584
cd04317	EcAspRS_like_N	1C0A	P21889
cd04322	LysRS_N	1LYL	P0A8N5
cd04329	RNAP_II_Rpb7_N	2B63	P04050
cd04366	IlGF_insulin_bombyxin_like	1EFE	P01308
cd04367	IlGF_insulin_like	1WQJ	P05019
cd04371	DEP	1O7F	Q9EQZ6
cd04413	NDPk_I	1F6T	P22887
cd04477	RPA1N	2B3G	P04637
cd04478	RPA2_DBD_D	1L1O	P15927
cd04479	RPA3	1QUQ	P15927
cd04488	RecG_wedge_OBF	1GM5	Q9WY48
cd04491	SoSSB_OBF	1O7I	Q97W73
cd04497	hPOT1_OB1_like	1QZH	O13988
cd04513	Glycosylasparaginase	1P4V	Q47898
cd04601	CBS_pair_IMPDH	1VRD	Q9X168
cd04602	CBS_pair_IMPDH_2	1JCN	P20839
cd04622	CBS_pair_9	1XKF	O06186
cd04643	CBS_pair_30	1YAV	O31698
cd04659	Piwi_piwi-like_ProArk	2BGG	O28951
cd04684	Nudix_Hydrolase_25	2AZW	Q836H1
cd04723	HisA_HisF	1QO2	Q9X0C7
cd04724	Tryptophan_synthase_alpha	1WXJ	P16608
cd04725	OMP_decarboxylase_like	1DQX	P03962
cd04726	KGPDC_HPS	1XBV	P39304
cd04727	pdxS	1ZNN	Q5L3Y2
cd04729	NanE	1YXY	P65522
cd04730	NPD_like	2GJN	Q9I4V0
cd04731	HisF	1OX5	P33734
cd04732	HisA	1VZW	P16250
cd04738	DHOD_2_like	1UUO	Q63707
cd04740	DHOD_1B_like	1EP3	P56968
cd04761	HTH_MerR-SF	1Q05	P0A9G4
cd04770	HTH_HMRTR	1Q05	P0A9G4
cd04859	Prim_Pol	1RNI	Q54324
cd04860	AE_Prim_S	1V33	O57934
cd04867	TGS_YchF_C	1NI3	O13998
cd04868	ACT_AK-like	2J0X	P08660
cd04869	ACT_GcvR_2	1U8S	Q9KQ45
cd04878	ACT_AHAS	2F1F	P00894
cd04879	ACT_3PGDH-like	1YGY	P0A544
cd04880	ACT_AAAH-PDT-like	1PHZ	P04176
cd04885	ACT_ThrD-I	1TDJ	P04968
cd04889	ACT_PDH-BS-like	2F06	Q8AA93
cd04890	ACT_AK-like_1	2J0X	P08660
cd04892	ACT_AK-like_2	2HMF	Q57991
cd04901	ACT_3PGDH	1PSD	P0A9T0
cd04902	ACT_3PGDH-xct	1YGY	P0A544
cd04904	ACT_AAAH	1PHZ	P04176
cd04905	ACT_CM-PDT	2IQ8	NOT_MAP
cd04906	ACT_ThrD-I_1	1TDJ	P04968
cd04907	ACT_ThrD-I_2	1TDJ	P04968
cd04912	ACT_AKiii-LysC-EC-like_1	2J0X	P08660
cd04921	ACT_AKi-HSDH-ThrA-like_1	2HMF	Q57991
cd05119	RIO	1ZP9	O28471
cd05144	RIO2_C	1TQP	O30245
