# Supplementary material for: Protein sites with more coevolutionary connections tend to evolve slower, while more variable protein families acquire higher coevolutionary connections
Source: F1000Res. 2017 Jul 7;6:453. Originally published 2017 Apr 10. [Version 2] doi: 10.12688/f1000research.11251.2 (PMC5506539; doi:10.12688/f1000research.11251.2)
Supplement: Supplementary file 8 [file f1000research-6-13045-s0007.tgz]

Archive with 1 entries (1 files):
- dfa9ba8d-41b5-4c0c-8b08-c20149baefd6.tif
